# Supplementary material for: Genetic diversity and association mapping of mineral element concentrations in spinach leaves
Source: BMC Genomics. 2017 Dec 4;18:941. doi: 10.1186/s12864-017-4297-y (PMC5715654; doi:10.1186/s12864-017-4297-y)
Supplement: Supplementary file 1 — Spinach PI accession number, name, origin/country, cluster assigned in this study, taxon name, and 14 mineral element concentrations in 292 germplasm accessions. Table S2. Spinach PI accession number, taxon name, origin country, cluster assigned in this study, mineral element, mineral ID ranked in top three, and 14 mineral element concentrations in 292 germplasm accessions. (XLSX 105 kb) [file 12864_2017_4297_MOESM1_ESM.xlsx]

## Sheet: TableS1
Supplementary Table S1. Spinach PI accession number, name, origin/country, cluster assigned in this study, taxon name, and 14 mineral component contents in 292 germplasm accessions
Accession_ID	Accession_name	Origin	Clustera	Taxon nameb	B (ppm)	Ca (ppm)	Co (ppm)	Cu (ppm)	Fe (ppm)	K (ppm)	Mg (ppm)	Mn (ppm)	Mo (ppm)	Na (ppm)	Ni (ppm)	P (ppm)	S (ppm)	Zn (ppm)
Ames23662	SPI 113/73	Afghanistan	Q4	Ames23662_Afghanistan_Q4b	25.3993	6407.92	0.0835992	5.78921	67.7996	92160.7	12418.3	44.4303	1.70788	1046.48	0.408889	8097.79	4452.16	50.3102
NSL184378	99 X 95 a christianson strain	US.OR	Q1	NSL184378_US.OR_Q1	24.8678	6110.42	0.318627	8.38868	93.4285	57620.9	9702.58	281.314	1.34061	400.918	1.56215	6830.77	6163.82	232.789
NSL184380	99 X 95 Woodland lot	US.CA	Q4	NSL184380_US.CA_Q4	24.0604	5025.61	0.071158	5.79356	65.7035	80968.4	8699.22	47.7362	1.74637	418.226	0.963752	7065.51	3780.32	45.4826
NSL184398	99 X 95 (Ferry morse strain)	US.CA	Q3	NSL184398_US.CA_Q3	26.2335	6171.77		6.28188	72.1603	88226.7	9034.25	50.812	2.64977	423.655	0.563193	7625.63	3841.09	64.5162
NSL186328	99 X 95 (DESSERT)	US.OR	Q4	NSL186328_US.OR_Q4	30.5109	5700.96	0.209507	7.76312	77.5713	59503.6	8433.2	239.533	1.86738	250.975	0.323177	5773.08	5078.86	235.195
NSL22003	Badger savoy	US.CA	Q4	NSL22003_US.CA_Q4	27.3546	8614.55	0.0898562	6.23268	67.4136	77931.4	10436.8	44.9421	0.996294	638.057	0.290207	6424.2	4144.17	53.2008
NSL22149	Savoy supreme	US.CA	Q1Q3	NSL22149_US.CA_Q1Q3	21.3295	7020.16	0.078	6.29739	63.2144	83526	8654.56	40.2703	1.14395	414.048	0.282	6067.96	4377.11	45.8871
NSL26513	Resistoflay	US.MI	Q4	NSL26513_US.MI_Q4	30.4448	9068.42		7.48038	69.1884	76901	10247.2	62.4144	1.10079	350.058	0.605	5571.09	3517.51	61.2834
NSL32629	Flanders	US.LA	Q1	NSL32629_US.LA_Q1	25.7922	6946.24		7.13745	72.8995	87458.1	9884.52	74.4565	2.44129	629.92	0.749941	7364.53	4463.31	68.1224
NSL32678	Long standing bloomsdale	US.NY	Q4	NSL32678_US.NY_Q4	25.3369	7273.11	0.110311	5.89477	68.1819	81280.1	9479.06	42.6452	0.968636	458.505	0.283397	6002.29	3785.38	45.3592
NSL37031	Hastings aragon	US.GA	Q1	NSL37031_US.GA_Q1	30.482	6536.5	0.0736968	7.15568	105.425	95374.9	10156.4	54.0452	1.74407	1137.16	0.614551	7308.36	4182.4	68.8635
NSL40592	Virginia savoy	US.MI	Q4	NSL40592_US.MI_Q4	23.9199	6218.49		6.72452	70.1611	94908.6	10312.3	49.0162	2.18029	602.089	0.400193	7597.74	4348.24	59.4152
NSL4683	Dixie market	US.MD	Q4	NSL4683_US.MD_Q4	24.7085	4912.75	0.0676361	5.70115	65.5819	88927	7567.82	40.6203	1.71327	574.08	0.423459	7288.27	4247.32	41.5914
NSL6082	Wisconsin bloomsdale	US.NY	Q4	NSL6082_US.NY_Q4	20.1903	6018.62	0.092423	6.85307	78.8231	92679.4	8087.19	56.3376	3.85723	503.36	0.453262	7434.29	3922.87	71.8088
NSL6083	King of denmark	US.IL	Q4	NSL6083_US.IL_Q4	17.0705	4338.37	0.103335	5.47555	57.7928	74911.9	8476.88	46.8953	2.30543	425.797	0.304045	6874.45	3870.09	57.0524
NSL6084	Giant thick leaved/nobel	US.CA	Q4	NSL6084_US.CA_Q4	24.9708	5741.13	0.0536353	6.16735	70.1375	96064.1	7999.14	44.1528	2.09383	403.714	0.291303	6492.31	3272.43	46.3045
NSL6086	Bloomsdale reselected	US.CA	Q4	NSL6086_US.CA_Q4	28.2039	6163.84	0.119474	5.63245	72.3456	78822.4	9797.41	40.8418	1.35745	517.817	0.292221	6724.29	3818.71	42.4822
NSL6087	Badger savoy 751	US.NY	Q2Q3Q4	NSL6087_US.NY_Q2Q3Q4	24.1795	8722.98		7.78191	73.0237	84411.2	10242.9	62.5003	4.98502	591.588	0.695511	8090.5	3654.1	85.4319
NSL6088	Blight resistant savoy	US.NY	Q1	NSL6088_US.NY_Q1	34.1092	6452.48	0.0955986	7.24447	75.4911	94396.6	10739.5	52.6072	2.27642	560.027	0.3167	7701.85	4083.92	53.6244
NSL6089	Bloomsdale dark green	USA.MO	Q3	NSL6089_USA.MO_Q3	32.5344	6399.39	0.246675	6.78104	94.3145	86051.1	9093.24	329.823	0.623361	495.766	1.32575	6727.98	5092.35	301.201
NSL6090	Bloomsdale long standing	US.PA	Q4	NSL6090_US.PA_Q4	26.5373	6319.82	0.0954274	7.00748	71.5682	95039.3	9740.25	65.3427	2.53041	627.308	0.646288	6218.45	3846.03	63.0498
NSL6093	Viking giant nobel	US.IL	Q3	NSL6093_US.IL_Q3	21.8895	6606.14	0.0524476	6.82493	64.1187	88949.2	8129.75	55.184	1.79349	465.887	0.461795	6132.36	4179.49	56.6572
NSL6094	Virginia blight-resistant	US.PA	Q4	NSL6094_US.PA_Q4	25.9864	8040		6.49		82598.2	9390	66.97	3.05	477.22		6600	3970	69.73
NSL6095	Viraflag	US.MO	Q4	NSL6095_US.MO_Q4	23.1622	7523.59		5.91934	56.9679	73704.4	8914.32	42.4854	1.17482	747.603	0.42743	5562.32	3860.27	41.5393
NSL6096	Va savoy blight resistant	US.MO	Q1	NSL6096_US.MO_Q1	27.1821	8630.38	0.106509	7.72805	78.3962	69422	8890.28	88.2861	2.7116	562.693	0.769032	7209.03	4028.69	78.0224
NSL6097	Northland	US.MN	Q1	NSL6097_US.MN_Q1	22.6254	4303.4	0.174921	6.87382	69.7522	72227.1	8243.69	242.14	0.827082	307.95	0.239988	5321.79	4699.3	358.088
NSL6098	Norfolk savoy/bloomsdale	US.VA	Q1	NSL6098_US.VA_Q1	20.8879	6468.57		8.14911	75.9613	83842.8	7431.38	70.875	4.69811	364.976	0.74483	8002.24	3597.41	84.9898
NSL6099	Nobel/Giant thick leaved	US.PA	Q1	NSL6099_US.PA_Q1	24.3931	5802.87		5.68908	64.1735	92774.6	8484.22	40.2041	1.68066	375.829	0.284603	6473.94	3651.89	38.5562
NSL6557	Old dominion	US.WA	Q1	NSL6557_US.WA_Q1	52.3631	7718.11	0.122179	8.12799	73.4206		10333	81.328	3.77262	572.948	1.06423	8170.71	4451.1	91.7466
NSL65915	Advance	US.OR	Q4	NSL65915_US.OR_Q4	21.7251	4662.08		6.30682	64.2045	81871.3	6250	44.2285	4.35407	397.59	0.457536	7909.69	3486.84	58.8816
NSL6782	Hollandia	Netherlands	Q1	NSL6782_Netherlands_Q1	23.5683	5205.88	0.0599437	5.16382	56.6136	49295.1	9167.92	32.7873	1.22579	674.211	0.488388	7018.96	3347.72	37.8523
NSL68263	Indures	US.NY	Q3	NSL68263_US.NY_Q3	21.6286	5779.62	0.0658683	6.52825	68.6065	80505.6	7594.34	50.7289	2.98264	339.746	0.548029	7420.63	3353.95	65.1626
NSL81328	Duet	US.MD	Q1	NSL81328_US.MD_Q1	25.4847	7374.39	0.0598802	6.44198	65.0752	77447.6	8256.03	53.6948	2.60559	265.828	0.23314	5674.11	4126.31	31.4334
NSL92009	Winter bloomsdale	US.NY	Q3Q4	NSL92009_US.NY_Q3Q4	24.687	5689.22	0.064884	4.64778	63.6567	90393	8251.42	37.3012	0.967836	445.342	0.28238	6142.47	3800.84	40.3888
PI103063	11	China	Q4	PI103063_China_Q4	35.9195	4229.89	0.110126	4.46515	72.1273	80603.4	6402.99	210.935	0.607228	249.607	0.485231	6412	3667.35	160.655
PI163309	Polag Benaresi	India	Q4	PI163309_India_Q4	31.3005	5454.82	0.0713436	7.36029	61.5933	86361.4	9013.08	38.7039	3.81986	424.952	0.380499	7889.42	3644.47	43.4602
PI164965	Cornell ID #242	Turkey	Q4	PI164965_Turkey_Q4	38.6566	6107.43		7.00164	70.794	83365.7	7745.81	42.8089	3.67806	463.555	0.315678	6234.05	3794.37	47.2722
PI164966	Cornell ID #243	Turkey	Q4	PI164966_Turkey_Q4	34.1691	6553.08	0.0744689	6.65738	64.2317	85714.3	7789.74	41.6604	3.09637	695.116	0.500134	6377.98	3457.28	42.6759
PI165012	Ispanak Dikenli	Turkey	Q4	PI165012_Turkey_Q4	30.1189	5139.36	0.107784	8.09074	70.3774	93211.1	8216.05	61.5253	4.85285	653.348	0.521919	6892.47	4018.86	78.6078
PI165560	Palak	India	Q4	PI165560_India_Q4	43.353	9511.44	0.083126	7.67424	88.0224	77695.7	8285.38	59.698	3.40198	523.83	0.584831	5004.88	3520.76	61.5972
PI165710	Cornell ID #247	Japan	Q4	PI165710_Japan_Q4	35.6104	6017.91		5.89592	57.6249	66093.8	6532.28	31.3979	3.51436	598.067	0.255746	4962.19	3089.17	37.5225
PI165994	Palak	India	Q1Q4	PI165994_India_Q1Q4	34.1897	7123.21		5.95246	76.109	81935.2	9837.93	41.2285	1.90699	659.511	0.576181	5596.05	4084.22	52.3077
PI167098	Cornell ID #250	Turkey	Q4	PI167098_Turkey_Q4	29.5764	7122.6		6.37451	60.3633	87779.9	9501.43	46.247	1.87465	649.082	0.433068	6270.69	4066.92	52.5021
PI167194	Ispanak	Turkey	Q4	PI167194_Turkey_Q4	30.1167	9209.06	0.0536993	6.8099	62.4798	76751	9765.22	48.4374	2.52209	814.996	0.663329	6167.47	3959.26	52.2613
PI167195	Harlan 390	Turkey	Q4	PI167195_Turkey_Q4	34.1623	6786.36	0.065842	7.32794	63.7344	91454.6	9054.48	48.5339	2.84859	733.253	0.586485	6104.12	4024.53	57.0616
PI167434	Cavallius	Belgium	Q3	PI167434_Belgium_Q3	31.8686	4825.49	0.0867571	5.88751	58.935	91515.4	9226.17	41.1049	1.51675	672.978	0.463702	6674.31	3990.83	36.6175
PI169026	CGN 9499	Turkey	Q4	PI169026_Turkey_Q4	26.2518	5071.96		6.11315	56.9695	89839.6	8311.62	39.9938	1.62891	422.914	0.238142	7008.78	3706.54	43.2972
PI169668	Dikensiz	Turkey	Q4	PI169668_Turkey_Q4	34.8688	5134.01		6.2388	59.7979	96501.5	10124.9	41.7202	1.31327	585.649	0.374959	7123.3	4244.16	40.7998
PI169669	Cornell ID #105	Turkey	Q3	PI169669_Turkey_Q3		4107.87	0.119983	5.54327	103.304		9568.49	39.378	1.24517	700.992	0.666017	8861.01	4037.55	38.1367
PI169671	CGN 9500	Turkey	Q1	PI169671_Turkey_Q1		4467.32	0.129205	5.23887	130.18		11173.3	34.3482	0.930366	589.101	1.6876	10210.8	3955.56	42.8275
PI169673	Cornell ID #106	Turkey	Q1	PI169673_Turkey_Q1		4132.08		4.46933	54.4315		8719.59	38.2423	0.862475	570.795	0.251776	8339.58	3421.22	33.905
PI169674	Dikenli	Turkey	Q1Q4	PI169674_Turkey_Q1Q4	30.0347	5267.16	0.0923553	6.20854	63.5149	84436.7	8621.63	34.6175	2.74973	568.58	0.595794	7254.19	3813.29	36.4349
PI169675	Cornell ID #108	Turkey	Q4	PI169675_Turkey_Q4	35.7157	8518.07	0.0748419	7.2814	62.9039	82719	8733.5	62.724	3.61075	395.066	0.592812	6784.39	4173.63	77.395
PI169676	DIKENSIZ	Turkey	Q4	PI169676_Turkey_Q4	38.4411	8317.71	0.0538278	6.99078	60.022	81949.8	8668	44.8687	1.81197	638.409	0.94667	5334.23	4900.05	55.0523
PI169677	Cornell ID #110	Turkey	Q4	PI169677_Turkey_Q4	23.3802	5046.94	0.0941176	6.86326	65.3081	68758.5	8029.71	37.4789	1.70098	718.672	0.485088	6803.78	3948.35	46.3361
PI169678	Cornell ID #111	Turkey	Q4	PI169678_Turkey_Q4		5109.63		5.41767	55.8504		11029.7	37.0392	1.19905	595.645	0.411139	7572.26	3512.27	38.0236
PI169680	Cornell ID #113	Turkey	Q4	PI169680_Turkey_Q4		4246.81	0.0573066	5.61416	52.8324		8268.5	29.7809	1.22732	517.866	0.335262	6893.51	3711.73	32.4962
PI169683	Harlan 2553	Turkey	Q4	PI169683_Turkey_Q4	33.8487	5386.95	0.0469667	6.89604	55.6948	83293.4	8637.58	42.7133	2.26324	792.97	0.556975	8206.37	3996.13	43.2483
PI169684	Harlan 2798	Turkey	Q1	PI169684_Turkey_Q1	25.8789	5228.54	0.206343	3.86728	60.794	51743	8052.04	183.942	0.998684	276.212	1.83778	5341.93	4106.78	223.252
PI169685	Cornell ID #115	Turkey	Q4	PI169685_Turkey_Q4	27.4128	6506.92	0.0774313	5.66647	50.4314	50130.8	7934.43	41.2212	1.87184	577.96	0.408093	5925.04	3457.15	44.2016
PI169686	Harlan 3192	Turkey	Q3	PI169686_Turkey_Q3	32.608	5369.33		6.24426	63.1867	80924	9270.22	33.9542	2.75709	584.461	0.454366	7869.9	3864.61	37.4796
PI169688	Cornell ID #116	Turkey	Q3	PI169688_Turkey_Q3	34.236	6978.21	0.071062	7.25622	63.909	85009.7	9606.87	46.2529	4.09035	594.075	0.561274	9228.96	4063.73	57.6486
PI169690	Dikensiz	Turkey	Q4	PI169690_Turkey_Q4	38.9986	5811.36	0.0599042	6.96807	79.394	98754.2	7768.36	45.3153	3.88711	344.82	0.596402	7759.25	3926.06	56.1946
PI171859	Harlan 6725	Turkey	Q1	PI171859_Turkey_Q1		4385.94		6.25443	63.0009		7040.09	45.4925	3.60938	476.63	0.50258	8726.22	3707.48	58.5854
PI171860	Dikensiz	Turkey	Q3Q4	PI171860_Turkey_Q3Q4	30.8143	5102.26		7.09373	60.7308	94231.7	6906.66	40.3744	3.76377	315.752	0.450911	7123.96	3739.58	43.8711
PI171862	Dikensiz	Turkey	Q4	PI171862_Turkey_Q4	37.2973	7087.51	0.089663	8.3456	67.7712	79164.6	8560.72	41.1453	3.99789	649.685	0.917328	9719.82	4105.44	66.0046
PI171863	Dikenli	Turkey	Q4	PI171863_Turkey_Q4	33.3575	4340.68	0.0623167	6.33095	63.2682	87120.1	7828.21	36.6311	1.9771	621.28	0.251661	6869.98	4364.82	43.7612
PI171864	Harlan 6920	Turkey	Q4	PI171864_Turkey_Q4	31.9546	5006.81	0.0652948	5.75073	52.2413	85714.3	7737.87	33.349	1.45769	893.82	0.336213	6506.53	3965.73	41.6488
PI171865	Cornell ID #76	Turkey	Q4	PI171865_Turkey_Q4	26.0988	5394.17		5.42499	54.016	87667.9	7813.81	37.1515	2.65548	389.028	0.303365	6714.79	3544.27	35.1859
PI171866	Dikenli	Turkey	Q4	PI171866_Turkey_Q4		6627.37	0.152654	7.16924	86.5661	81557.6	8483.27	42.3563	3.42445	448.278	0.670532	6612.46	4008.17	55.6474
PI173122	Dikenli	Turkey	Q4	PI173122_Turkey_Q4	30.3055	4769.85	0.0648075	7.25895	58.9094	95295.8	8205.92	39.6958	1.86801	637.07	0.757713	7569.66	3748.84	49.9019
PI173123	Cornell ID #80	Turkey	Q4	PI173123_Turkey_Q4	34.141	4675.43	0.0885752	7.17611	61.2805	89574.2	7271.13	45.2736	1.63297	444.015	0.487137	5958.94	3679.37	52.2407
PI173124	Cornell ID #81	Turkey	Q4	PI173124_Turkey_Q4	38.142	5029.75	0.153664	6.05965	57.009	80836.6	8257.35	37.8244	1.73105	543.957	0.517316	5790.45	3516.08	40.4091
PI173125	Cornell ID #82	Turkey	Q1	PI173125_Turkey_Q1	45.8433	6579.41		5.4205	56.3722	83902	8566.91	49.7789	2.09189	694.049	0.427957	6354.75	3783.37	36.0803
PI173126	Dikensiz	Turkey	Q4	PI173126_Turkey_Q4	25.4207	6330.63	0.0471143	6.15915	50.7684	75587.1	7289.29	41.9836	2.37555	406.884	0.361011	5934.68	3313.32	31.6247
PI173127	Cornell ID #83	Turkey	Q4	PI173127_Turkey_Q4	28.6905	8203.21	0.11266	7.46665	68.2789	76934.5	8826.24	57.6255	2.76581	779.803	0.520492	6163.54	4065.88	43.1973
PI173128	Cornell ID #84	Turkey	Q4	PI173128_Turkey_Q4	28.5942	6715.5	0.101205	7.31374	58.2255	79420.3	8284.25	56.0791	3.01845	564.825	0.351361	6894.22	3845.93	50.7233
PI173129	Cornell ID #85	Turkey	Q3	PI173129_Turkey_Q3	30.6898	6112.8		6.98877	62.3408	84393.3	9531.39	48.1311	2.28296	700.571	0.943696	7552.28	3832.91	43.7233
PI173130	Cornell ID #86	Turkey	Q4	PI173130_Turkey_Q4	29.9704	5167.07	0.0474684	6.45712	66.1991	71694.7	8817.28	50.326	1.80576	426.963	0.509037	6862.87	4267.12	42.3422
PI173131	Cornell ID #87	Turkey	Q3	PI173131_Turkey_Q3	22.6495	5409.36	0.119214	3.26631	75.3665	51934.9	10347.8	259.701	0.441057	792.702	0.491874	6389.78	5138.15	223.7
PI173809	Cornell ID #88	Turkey	Q3	PI173809_Turkey_Q3	19.8189	5125.25	0.205657	5.37809	90.9272	47259.3	8437.42	282.629	0.432172	746.933	0.619602	6978.21	6137.92	183.739
PI173972	Palak	India	Q4	PI173972_India_Q4	28.8712	6444.37	0.101837	4.92615	82.112	70955.1	9097.6	301.076	0.374327	622.741	0.673801	6651.02	5516.05	203.453
PI174383	Cornell ID #90	Turkey	Q1Q2Q4	PI174383_Turkey_Q1Q2Q4	23.057	4215.78	0.182385	3.86598	76.5125	75323.4	8616.95	241.618	1.02255	678.265	0.517168	7988.91	4771.9	159.182
PI174385	Cornell ID #92	Turkey	Q4	PI174385_Turkey_Q4	23.6934	5279.08	0.151795	4.68485	97.8999	71708	8351.93	265.977	0.783316	625.008	0.94779	7135.61	5104.88	161.788
PI174386	Cornell ID #93	Turkey	Q4	PI174386_Turkey_Q4	21.6245	5498.32	0.224722	4.5635	95.3454	68098.2	8854.23	368.549	0.39254	603.326	0.662211	6598.05	6562.01	244.503
PI174387	KUZU	Turkey	Q4	PI174387_Turkey_Q4		4383.1	0.138166	2.21592	60.013		6754.74	214.802	0.204252	934.494	2.01258	7278.52	4256.99	133.182
PI174388	Dikensiz	Turkey	Q4	PI174388_Turkey_Q4	23.9942	5217.81	0.176823	6.04798	87.3923	82108.3	9806.27	329.671	0.974028	733.229	1.08494	9260.71	4543.46	214.527
PI174389	Cornell ID #96	Turkey	Q3	PI174389_Turkey_Q3	27.9224	5107.66	0.0897129	7.09031	63.3373	80746.6	8681.22	53.2297	2.24581	452.614	0.439593	7236.84	4132.78	44.2584
PI174960	Palak	India	Q4	PI174960_India_Q4		5934.28	0.260203	5.33941	84.4161		12583.3	255.138	0.613145	558.546	1.78159	8024.88	6035.73	180.958
PI175311	Palak	India	Q3	PI175311_India_Q3	30.0143	10745.1	0.0597134	6.70782	66.6621	69584.5	12320.5	46.3398	2.45873	613.956	1.05061	6728.68	4738.48	45.5942
PI175312	Palak	India	Q4	PI175312_India_Q4	28.6016	7914.28	0.0684833	6.42477	60.8814	78135.5	9123.26	50.4579	2.13567	718.92	0.715082	5781.33	4280.19	42.1475
PI175313	Palak	India	Q3	PI175313_India_Q3	21.51	8947.77	0.0538492	5.89645	62.7904	47170	12806	44.9185	2.1966	982.221	0.511091	5776.97	5289.79	39.4198
PI175595	Cornell ID #100	Turkey	Q2Q4	PI175595_Turkey_Q2Q4	24.2288	4908.9	0.0887847	9.07082	117.893	102634	10060.2	46.0144	2.06254	624.407	4.23491	9272.26	4014.57	48.1469
PI175923	Cornell ID #51	Turkey	Q1Q4	PI175923_Turkey_Q1Q4	25.1518	7299.26	0.0778969	6.8468	69.0384	79040.2	9097.13	44.6769	2.13944	742.67	0.812077	6565.12	4051.13	54.2651
PI175924	Cornell ID #52	Turkey	Q4	PI175924_Turkey_Q4	25.0583	6444.41	0.101493	6.43577	64.8516	71195.3	8411.92	43.6112	2.00912	653.683	0.944203	6310.92	3886.76	46.5679
PI175925	Cornell ID #53	Turkey	Q1	PI175925_Turkey_Q1	27.769	6048.92	0.0926426	7.78198	67.8722	85969.3	8583.35	49.6408	2.21161	810.675	0.9414	6849.84	4990.91	52.1813
PI175926	Harlan 6054	Turkey	Q4	PI175926_Turkey_Q4	26.7669	5132.78	0.245304	10.6724	56.95	78646.6	8088.91	36.7106	3.13383	643.512		7523.99	3868.07	79.5995
PI175927	Cornell ID #55	Turkey	Q2	PI175927_Turkey_Q2	29.1516	6051.98	0.0682051	7.28592	76.086	78547.1	8787.58	42.5868	2.86987	680.988	0.943704	7671.97	4475.55	50.6297
PI175928	Harlan 9061	Turkey	Q4	PI175928_Turkey_Q4	34.4993	7223.22	0.104789	6.99556	72.3759	81073.3	8758.75	47.1777	2.75694	609.327	0.781373	7229.12	4142.91	60.5569
PI175929	Harlan 8866	Turkey	Q2Q4	PI175929_Turkey_Q2Q4	27.6776	6781.48	0.0591949	6.78693	67.4395	67937.3	8082.74	48.6234	2.63491	472.776	0.710619	7256.43	3941.67	47.9112
PI175931	Harlan 9132	Turkey	Q1	PI175931_Turkey_Q1	33.2902	5903.22	0.0746869	7.0803	74.9569	83046	10217.1	36.5966	2.58417	864.433	1.01881	8559.04	4696.28	47.7696
PI175932	Harlan 9148	Turkey	Q4	PI175932_Turkey_Q4	27.1297	6533.6	0.0746787	6.45258	62.2852	86255.5	9068.05	47.3439	2.5702	629.574	0.487171	8691.06	4276.89	53.707
PI176371	Monstrans Viroflag	Italy	Q1	PI176371_Italy_Q1	26.9633	6300.54	0.0892138	7.72018	67.954	83912	8609.97	50.6007	2.45082	645.109	0.437693	7164.77	4124.39	52.1483
PI176372	Cornell ID #62	Italy	Q4	PI176372_Italy_Q4	25.1799	5249.43	0.141714	6.7499	138.583	82158.3	7598.21	39.4276	2.56174	567.292	3.12759	6542.42	4229.93	49.1642
PI176769	Cornell ID #63	Turkey	Q1Q4	PI176769_Turkey_Q1Q4	25.9549	8302.25	0.101355	8.10267	77.2726	79894.4	8397.64	51.7512	3.74566	739.749	0.844315	7574.93	4029.05	66.2943
PI176770	Cornell ID #64	Turkey	Q1Q2	PI176770_Turkey_Q1Q2	23.9133	6084.19	0.232744	7.05361	82.5507	50009.6	8483.24	46.7184	1.60515	828.23	0.6924	6519.64	4797.14	68.0191
PI176771	Cornell ID #65	Turkey	Q2Q4	PI176771_Turkey_Q2Q4	20.9625	6401.3	0.136846	6.4441	65.3712	74639.1	8846.56	46.4485	1.39082	796.815	0.491714	6271.75	4674.78	57.5818
PI176772	Cornell ID #56	Turkey	Q1	PI176772_Turkey_Q1	22.474	5243.23	0.0765006	6.84386	81.0318	81939.6	7332.29	34.0133	1.66536	578.915	2.34209	6908.59	3860.34	40.8395
PI176773	Cornell ID #57	Turkey	Q3	PI176773_Turkey_Q3	26.4612	6423.4	0.115184	7.51738	87.3312	92441	7296.2	47.9687	2.62895	681.602	3.16764	6004.81	4073.5	60.2097
PI176774	Cornell ID #58	Turkey	Q1Q2Q4	PI176774_Turkey_Q1Q2Q4	22.4045	4938.27	0.0806594	6.55152	59.5702	83888.3	7172.9	36.686	2.10318	403.164	0.558669	6948.81	3853.82	41.4362
PI176775	Harlan 9430	Turkey	Q2	PI176775_Turkey_Q2	26.259	4234.79	0.142881	3.42815	59.8435	87096.8	8841.17	177.049	0.678374	334.331	0.60133	6632.22	4231.55	149.595
PI176776	Cornell ID #59	Turkey	Q2	PI176776_Turkey_Q2	34.302	7283.43	0.119665	7.65975	60.4954	76750.8	7268.5	41.5253	1.5087	494.262	0.295738	6153.76	4215.02	58.8521
PI176777	Cornell ID #60	Turkey	Q3	PI176777_Turkey_Q3		6028.59	0.0983286	8.6941	57.1548	91152.2	8079.82	44.7822	1.77392	565.818	0.38461	7391.34	4701.93	44.1257
PI176779	Cornell ID #67	Turkey	Q3	PI176779_Turkey_Q3	27.5184	6380.86	0.0803043	8.66684	68.6886	78707.8	7931.32	46.9623	2.40469	797.111	0.526865	7154.62	4630.81	52.4698
PI176780	Cornell ID #68	Turkey	Q3	PI176780_Turkey_Q3	27.1968	6703.37	0.0908205	6.78548	69.9749	74701.8	8211.6	44.9241	2.02658	769.735	0.536195	6468.9	4234.46	57.6034
PI177081	Cornell ID #69	Turkey	Q3	PI177081_Turkey_Q3	21.651	8240.97	0.0744343	6.5661	68.9105	66762.2	10538.1	39.091	3.02032	812.584	0.680659	5255.67	4298.72	35.6413
PI177082	Alman	Turkey	Q4	PI177082_Turkey_Q4	23.348	5024.74	0.23717	5.65586	75.9792	66064.6	9405.92	208.87	1.84967	474.463	0.323005	7737.21	5356.9	207.685
PI177557	Cornell ID #71	Turkey	Q4	PI177557_Turkey_Q4	25.8646	4561.98	0.0625745	6.5733	63.23	96253.6	7902.26	45.9476	2.74732	647.062	0.348629	7154.35	3757.45	57.3004
PI177558	Harlan 4403	Turkey	Q1Q2	PI177558_Turkey_Q1Q2	33.3333	5825.03		5.88761	57.2759	91374.3	9257.38	35.3397	2.08014	543.521	0.313862	7810.42	3724.26	42.5198
PI179041	Cornell ID #72	Turkey	Q2	PI179041_Turkey_Q2	35.7552	8543.26		6.05021	58.0266	50398.3	7659.17	37.7789	2.16013	1214.9	0.615952	4880.06	3769.06	44.8536
PI179043	Cornell ID #74	Turkey	Q4	PI179043_Turkey_Q4	22.9981	6991.05		6.24706	60.008	70813.3	8629.72	43.1178	2.03974	750.08	0.410246	4873.02	3499.9	39.0416
PI179044	Harlan 9665	Turkey	Q2	PI179044_Turkey_Q2	23.7861	6399.07	0.143896	5.9946	74.3706	82514.5	9122.1	43.9052	2.22072	519.123	0.631712	6617	3705.11	41.1809
PI179507	Beledi	Syria	Q3	PI179507_Syria_Q3	26.2371	7792.45	0.122807	6.77821	65.245	52370.9	8503.9	45.6894	2.12393	855.716	0.610847	4922.62	3909.9	45.0994
PI179508	Cornell ID #75	Iraq	Q4	PI179508_Iraq_Q4	21.8493	8078.88	0.144646	7.69709	62.6506	49603.4	8066.68	44.45	1.91435	686.635	0.536597	5381.91	3505.62	52.8232
PI179509	Kuzukalak	Turkey	Q1	PI179509_Turkey_Q1	20.3144	8614.19	0.131265	7.95777	65.4457	50479	7620.81	48.3282	1.45394	760.09	0.371685	5944.02	3487.97	62.355
PI179588	458	Belgium	Q2	PI179588_Belgium_Q2	28.6989	7213.9	0.238095	8.25185	114.926	81954.1	11698.2	55.6679	2.79548	627.227	0.587648	8189.75	4176.65	51.9105
PI179589	Giant Spinach	Belgium	Q3	PI179589_Belgium_Q3	26.1966	6851	0.134375	7.80378	81.4796	73857.5	8457.31	50.0851	2.24274	792.115	0.573475	6480.19	3965.88	58.5312
PI179590	452	Belgium	Q4	PI179590_Belgium_Q4	31.7003	6861.74	0.118753	7.27516	67.9574	98270.9	8862.99	48.4922	2.85815	690.064	0.58864	7431.16	3811.17	61.585
PI179591	451	Belgium	Q1	PI179591_Belgium_Q1	27.5403	6404		6.60316	61.6622	74377.7	6550.39	45.5421	1.86399	631.397	0.345267	4826.12	3069.6	42.9453
PI179593	450	Belgium	Q1	PI179593_Belgium_Q1	19.3013	4708.94	0.153927	7.02089	72.9404	83697.2	7287.43	44.4471	2.85776	523.608	0.553798	7811.98	3825.93	49.1883
PI179594	445	Belgium	Q2Q4	PI179594_Belgium_Q2Q4		5991.79	0.137014	8.14901	76.4067	104857	9776.36	48.0801	2.33825	766.756	0.43421	7610.59	4138.44	51.2324
PI179595	Victoria	Belgium	Q2Q3	PI179595_Belgium_Q2Q3	32.8662	6907.11	0.133918	8.75119	79.6581	72758.5	8412.28	63.5286	2.5679	495.646	0.648428	7799.13	4061.81	72.4265
PI179596	449	Belgium	Q3	PI179596_Belgium_Q3	27.8467	5266.53	0.125799	5.42517	68.504	92578.1	9074.92	45.4196	1.35031	486.099	0.347325	8098.84	4395.25	47.8145
PI179597	454	Belgium	Q1	PI179597_Belgium_Q1	24.4304	5919.67		7.20283	67.7642	92486.7	8446.83	43.0663	1.89326	1048.15	0.544876	6077.41	4099.4	56.3828
PI181808	Beledi	Syria	Q1	PI181808_Syria_Q1	25.8892	5530.14	0.248643	5.70101	82.5643	73469.4	10104.8	232.291	0.536251	471.689	0.470383	6734.54	5287.54	179.238
PI181809	Cornell ID #46	Syria	Q3	PI181809_Syria_Q3	23.9558	5726.4		6.91586	66.3638	87420.1	7647.27	47.3937	2.3727	546.905	0.579993	5931.46	4013.94	54.9458
PI181923	Hama no. 20	Syria	Q1	PI181923_Syria_Q1	21.3569	5176.55	0.143598	4.90453	73.9667	83707.6	8118.6	46.2971	1.365	650.983	0.466018	6284.43	4107.04	38.0228
PI181964	Homs No. 27	Syria	Q3	PI181964_Syria_Q3	26.2108	4701.57	0.112426	6.65566	68.5873	95624.1	9190.85	43.405	1.91632	1014.64	0.52651	6778.05	4048.42	53.8921
PI184137	No. 242	Serbia	Q2	PI184137_Serbia_Q2	21.4626	5648.47	0.151869	5.16597	72.3291	84928.1	10861.2	44.2804	1.09402	907.21	0.368502	6686.7	3773.24	39.8986
PI192945	CGN 9615	China	Q1Q2	PI192945_China_Q1Q2		5367.86		4.70388	73.4822		11642.3	34.7911	1.57818	785.077	0.559701	8533.55	3972.17	38.3797
PI193618	Neusseelander	Ethiopia	Q3	PI193618_Ethiopia_Q3	24.775	5425.09		6.35332	65.5787	83454.3	13227.5	40.0284	1.49401	736.667	0.548312	7712.52	4185.59	44.9406
PI193619	Victoria	Ethiopia	Q1Q4	PI193619_Ethiopia_Q1Q4	25.9738	5938.15		8.45197	79.0567	88372.1	11697.4	52.7779	2.26542	325.309	0.473054	8449.07	4145.25	72.3551
PI200882	Cornell ID #50	Afghanistan	Q3	PI200882_Afghanistan_Q3	24.5723	7936.4	0.161298	5.89003	68.4622	80236	12563.1	43.9084	1.40978	807.235	0.616029	6427.81	3871.16	39.3973
PI204632	Cornell ID #16	Turkey	Q4	PI204632_Turkey_Q4	31.0709	6264.63	0.230049	6.95776	113.112	77134.6	10017	214.379	2.88285	480.851	0.854478	7767.34	4992.01	240.249
PI204732	CGN 14210	Turkey	Q4	PI204732_Turkey_Q4	26.8036	6097.02		5.6209	72.0809	73530.8	14293.3	42.9727	1.21282	648.19	0.622925	8034.53	4255.34	45.1888
PI204733	Cornell ID #17	Turkey	Q3	PI204733_Turkey_Q3	18.4916	7020.71	0.11332	5.6709	65.2813	75469.9	11121	50.0505	1.25717	998.815	0.361268	5190.2	3804.6	41.0018
PI204734	Cornell ID #18	Turkey	Q3	PI204734_Turkey_Q3	26.5926	8775.07	0.123095	6.70613	61.5432	59763	9916.82	63.3926	1.12991	538.36	0.56945	4375.76	3894.33	39.5901
PI204735	Cornell ID #19	Turkey	Q4	PI204735_Turkey_Q4		6025.33		5.36901	61.3521	99869.7	10354.7	43.4461	1.69325	1038.27	0.339615	7197.07	4165.75	39.3398
PI204736	CGN 9622	Turkey	Q1Q2	PI204736_Turkey_Q1Q2	24.2795	5022.19		5.53938	64.1282	70327.5	10830.6	50.967	1.44166	775.067	0.344042	7441.42	3912.12	39.4812
PI205231	Cornell ID #20	Turkey	Q4	PI205231_Turkey_Q4	20.316	11544.8	0.134458	6.89303	74.3	50797.3	10828.5	66.1537	1.33574	768.207	0.775135	4004.33	3674.49	45.8343
PI205232	Cornell ID #21	Turkey	Q3	PI205232_Turkey_Q3	34.2121	10318.1	0.131108	7.7564	79.5023	79381.4	11528.6	43.0602	3.14308	751.969	1.24702	6581.49	3945.33	51.3813
PI205233	Cornell ID #22	Turkey	Q3	PI205233_Turkey_Q3	32.3826	6770.36		7.10614	73.5812	87748.2	10594.6	42.4791	2.25128	500.622	1.20201	7696.5	3732.16	76.109
PI205234	Cornell ID #23	Turkey	Q3Q4	PI205234_Turkey_Q3Q4	35.0386	8478.17	0.137725	6.84477	81.8125	80936.3	9626.92	53.7587	3.78132	269.181	0.412787	7269.62	3751.5	103.809
PI205235	Cornell ID #24	Turkey	Q2	PI205235_Turkey_Q2	28.871	9226.7		6.73314	73.281	62448.7	11412.2	43.7415	2.83437	291.672	0.45742	6715.18	3865.87	74.0884
PI206007	Kingen av Danmark W:s/47	Sweden	Q3	PI206007_Sweden_Q3	27.9295	8108.67	0.359712	6.86153	81.6868	77027	9935.97	38.3799	1.94984	458.155	1.14527	6999.9	4061.74	60.2471
PI206473	Cornell ID #26	Turkey	Q2Q4	PI206473_Turkey_Q2Q4	33.5639	8223.1	0.137615	6.85789	74.432	68688	11768.4	41.9075	2.16848	775.776	0.576441	7246.17	4133.64	69.8936
PI206474	Cornell ID #27	Turkey	Q3	PI206474_Turkey_Q3	27.6863	6586.95		6.05085	67.8446	92857.1	9730.51	40.6345	3.20363	876.157	0.547901	7422.04	3799.34	70.4483
PI206475	Cornell ID #28	Turkey	Q3	PI206475_Turkey_Q3	30.524	6882.93	0.119713	7.49406	80.8074	82969.4	9968.36	42.7773	2.86783	455.498	0.691206	7034.78	3710.7	67.4585
PI206753	Cornell ID #29	Turkey	Q2	PI206753_Turkey_Q2	26.8259	7861.21	0.125199	7.27927	79.5378	76791.8	9802.26	44.9042	2.6006	546.572	0.647858	6735.56	4045.77	54.1599
PI207518	Cornell ID #30	Afghanistan	Q2	PI207518_Afghanistan_Q2	28.5443	5758.97	0.104706	7.04234	67.6123	93512.7	10913.6	40.5368	2.1809	456.686	0.25427	7520.88	3392.49	66.7137
PI209644	No. 1	Iran	Q3Q4	PI209644_Iran_Q3Q4	26.7338	7492.5	0.155588	6.69654	89.5266	84748.2	10338.1	48.8929	1.64272	1484.01	0.64032	6116.1	3456	90.7838
PI209645	No. 2	Iran	Q3	PI209645_Iran_Q3	30.0724	8145.33	0.0890323	7.11228	89.8174	59768.3	8166.55	50.1621	3.09485	704.094	1.07147	6040.28	3397.09	69.8565
PI209646	No. 3	Turkey	Q2	PI209646_Turkey_Q2	38.355	8274.82	0.0923496	8.03593	76.1924	83261.2	9180.26	51.3522	3.80064	576.528	0.703064	6633.09	3970.4	79.2601
PI209647	No. 4	Iran	Q4	PI209647_Iran_Q4	34.8569	7806.01	0.184086	6.93907	66.1455	84847	8478.75	42.417	2.45984	674.09	0.625502	6459.43	3958.18	78.4438
PI211632	Cornell ID #35	Afghanistan	Q4	PI211632_Afghanistan_Q4	31.7022	10125.4	0.107458	8.4358	108.15	86857.4	10474.6	67.2834	3.59103	703.447	1.07461	7274.63	3919.39	100.239
PI212119	Cornell ID #5	Afghanistan	Q3Q4	PI212119_Afghanistan_Q3Q4	36.6159	8742.76	0.121742	7.54359	96.5738	85019.6	8767.82	49.8093	3.10577	819.638	0.907842	6309	3615.99	98.5279
PI212120	Cornell ID #6	Afghanistan	Q3	PI212120_Afghanistan_Q3	35.3347	8158.53	0.130696	8.10023	91.1086	94949.3	10099	64.6903	3.30031	647.949	0.956655	8717.72	3977.19	89.0481
PI212328	Cornell ID #7	Afghanistan	Q4	PI212328_Afghanistan_Q4	36.4419	8849.41	0.131579	6.76719	87.7533	86657.1	10479.5	44.003	1.87321	743.609	0.765602	6668.84	4102.43	58.8293
PI217425	Cornell ID #9	SouthKorea	Q3	PI217425_SouthKorea_Q3	41.6984	7329.83	0.104456	7.26713	80.4582	76866.8	10385.9	48.0496	1.3788	779.094	0.564025	5467.54	4148.42	100.665
PI219949	Cornell ID #11	Afghanistan	Q4	PI219949_Afghanistan_Q4	29.3372	7924.97	0.0923822	6.65831	73.1689	89481.3	9588.51	50.9413	2.55426	654.298	0.601623	6131.01	4369.4	102.709
PI220121	Palak	Afghanistan	Q3	PI220121_Afghanistan_Q3	36.6781	7060.2	0.124743	9.20741	72.4229	84099.8	9174.01	43.8596	2.69653	695.917	1.38105	6395.56	4195.1	76.9705
PI220546	Palek	Afghanistan	Q1Q4	PI220546_Afghanistan_Q1Q4		6849.34		6.45366	61.3318		10716.8	34.1743	1.07536	1174.68	0.686314	7475.35	4024.78	58.5647
PI220686	Palek	Afghanistan	Q2	PI220686_Afghanistan_Q2	37.5334	8226.08	0.1042	7.70541	79.7485	91679	9045.45	46.2061	2.84433	543.534	0.699631	7124.97	3881.24	71.368
PI222270	Esfenaj	Iran	Q4	PI222270_Iran_Q4	41.7366	7910.46	0.0894866	8.28461	86.1755	92891.2	10113.1	70.0609	4.51034	591.474	0.801901	6970.21	4051.26	112.118
PI222749	Esfenaj	Iran	Q2	PI222749_Iran_Q2	30.215	6273.96		8.3712	69.4808	90731	8344.34	45.3462	2.8132	577.131	0.677205	7431.45	3928.96	71.5703
PI222750	Esfenaj	Iran	Q4	PI222750_Iran_Q4	27.8674	7365.55	0.128177	6.42415	104.176	86743.5	10768.3	40.5212	1.38252	1273.81	0.518063	6832.62	4115.24	90.1057
PI222838	Esfenaj	Iran	Q2Q4	PI222838_Iran_Q2Q4	30.7057	7978.54	0.140601	6.86577	64.7702	83677.4	8493.23	40.2069	2.69537	973.075	0.457869	5902.49	3802.58	81.1621
PI223536	Palek	Afghanistan	Q3Q4	PI223536_Afghanistan_Q3Q4	32.4182	8717.32	0.149191	7.48231	83.3098	92183.7	10251	49.4805	2.54456	564.201	0.468468	6742.3	3905.77	83.9519
PI224959	Cornell ID #4	Iran	Q2Q3	PI224959_Iran_Q2Q3	29.9111	7920.24	0.101271	6.99583	68.3465	83448.6	10247.4	43.3193	1.78692	1077.44	0.51918	5921.9	4048.33	91.3771
PI226671	Cornell ID #10	Iran	Q2	PI226671_Iran_Q2		7215.71	0.107864	6.52689	74.5433	89107.5	10070.4	40.4062	2.31234	979.911	0.916535	6478.78	4025.68	88.2123
PI227045	Cornell ID #201	Iran	Q2	PI227045_Iran_Q2	37.9862	9684.4	0.0956999	6.77812	71.1326	78831	8724.91	47.6306	4.45211	814.172	1.4592	5887	3417.34	60.905
PI227230	Jiromaru	Japan	Q1	PI227230_Japan_Q1	29.7354	7736.48	0.0833333	8.59925	69.5847	83047.5	9771.23	48.231	2.81271	653.683	0.77381	6093.61	4310.03	67.4977
PI227383	Espinacia	Iran	Q2	PI227383_Iran_Q2	31.437	6989.41	0.0681193	8.66266	66.3773	90909.1	9180.67	40.4875	2.20393	1179.42	0.574987	6033.29	4358.27	70.1042
PI229731	Esfinags	Iran	Q2	PI229731_Iran_Q2	33.9451	9230.71		6.11743	67.0662	82514.5	9608.88	49.6807	3.54232	1057.59	0.997205	5908.99	3798.38	69.3292
PI229792	Espinage	Iran	Q1	PI229792_Iran_Q1	28.2583	7505.05	0.0887224	7.6972	72.7822	83018.9	10129.8	43.9226	1.37009	919.202	1.10158	6110.82	4268.07	71.1196
PI249920	Espinaca Veroflay	Spain	Q1	PI249920_Spain_Q1	29.2744	6500.37	0.0862006	7.57442	67.2898	82773.9	8311.1	43.4426	1.62056	1117.66	0.773383	5905.34	4141.61	53.9998
PI251507	Esfanej	Iran	Q4	PI251507_Iran_Q4	28.9956	7468	0.0920555	6.1682	61.8006	75109.2	9507.19	36.5989	1.01815	1205.78	0.308651	5345.78	3781.77	58.6263
PI254565	Polack	Afghanistan	Q3	PI254565_Afghanistan_Q3	36.0375	8812.88	0.130849	7.72094	76.7065	89337.2	10071.1	51.8701	2.90512	982.553	0.854384	7190.13	4015.02	71.8404
PI256079	Cornell ID #209	Afghanistan	Q2Q3Q4	PI256079_Afghanistan_Q2Q3Q4	32.5495	7592.38		6.21466	61.9959	82423.9	8321.75	38.6206	3.99016	514.689	0.758628	6286.56	3177.57	49.3199
PI261788	Geant d'Hiver	France	Q2	PI261788_France_Q2	33.9932	4894		6.27494	68.473	61960	8461.7	48.2965	0.957491	826.899	1.11129	7213.68	3940.38	50.509
PI261789	Giant d'etc.	France	Q3	PI261789_France_Q3		4500.37	0.126331	6.50902	68.3927		9658.77	45.6265	1.33398	521.634	0.508144	7869.63	4005.38	50.5043
PI262161	Nostruosa Wireflay	Spain	Q2Q3	PI262161_Spain_Q2Q3	32.7125	7035.44	0.100306	5.2801	76.6063	78853.8	9202.48	39.6872	1.62773	457.978	0.903767	6483.76	3624.71	41.485
PI262911	Espinaca nobel	Spain	Q3	PI262911_Spain_Q3	29.9122	5310.04	0.0947493	6.70264	67.1772	91565.1	7558.9	44.5562	2.01506	515.088	0.749194	6583.47	3801.45	54.6611
PI263873	Cornell ID #215	Greece	Q3	PI263873_Greece_Q3	33.4009	7640.55	0.119617	7.24282	73.116	90014.5	8651.32	51.7943	3.73206	815.054	0.690789	6593.9	4210.53	74.1926
PI266926	Universal	Germany	Q3	PI266926_Germany_Q3	44.6789	7382.45	0.0654679	7.26643	73.3482	96764.6	7608.6	50.2579	4.62403	588.437	0.848045	6275.6	3606.46	71.9498
PI274042	Best of All	International.cultivar	Q3	PI274042_International.cultivar_Q3	37.7546	9055.88	0.0656843	7.71906	74.3978	81910.8	7468.68	54.8904	3.40492	478.721	0.474462	6734.92	3709.01	67.2329
PI274044	Early Giant	International.cultivar	Q1Q3Q4	PI274044_International.cultivar_Q1Q3Q4	35.2765	10202.2	0.134027	7.64904	80.5086	76644.4	8583.86	50.3956	2.75495	956.692	1.20303	6070.66	3866.64	61.8038
PI274046	Elsoms 23	International.cultivar	Q3	PI274046_International.cultivar_Q3	34.5094	8197.39	0.181097	7.03715	75.1705	97583.4	9534.78	53.3155	2.66166	526.342	0.924983	6945.79	4135.46	67.3178
PI274047	Elsoms 23 X Troubadour	International.cultivar	Q3	PI274047_International.cultivar_Q3	29.0285	6906.16	0.151811	6.99546	73.7355	85083.4	8364.85	49.1466	2.45584	872.661	0.803752	6144.06	4149.66	58.1961
PI274048	Giant Early Leaf	International.cultivar	Q3Q4	PI274048_International.cultivar_Q3Q4		6118.07	0.058548	7.0949	73.486		10010.7	44.1715	2.64505	692.965	1.2116	8080.06	3784.64	70.3835
PI274049	HAMMENHOGS VINTER	International.cultivar	Q4	PI274049_International.cultivar_Q4	32.9102	7762.72	0.235524	6.34657	92.4101	78619.7	9584.91	44.8977	2.6712	676.779	2.3679	5848.31	4113.32	37.679
PI274050	Hiemalis	International.cultivar	Q3	PI274050_International.cultivar_Q3	33.979	7184.21	0.0893921	7.15385	75.4062	89026.7	9502.78	43.5091	2.18329	786.127	0.687316	6663.26	4268.04	54.1445
PI274051	Matador Improved	International.cultivar	Q3	PI274051_International.cultivar_Q3	26.0656	7060.41		5.30502	61.9916	83904.6	10314	39.2344	1.45933	706.202	0.589115	5855.26	4016.15	45.006
PI274052	Nobell II	International.cultivar	Q3	PI274052_International.cultivar_Q3	25.2253	7421.56		8.58022	74.9345	93437.8	7390.51	50.8465	5.42803	634.878	1.47635	6432.71	3789.74	76.9505
PI274053	Noorman	International.cultivar	Q3	PI274053_International.cultivar_Q3	28.633	7414.83		5.82366	68.2863	79225.9	8512.61	46.5706	2.70993	402.772	1.01994	5808.57	3667.07	55.3947
PI274055	Noorman Viking	International.cultivar	Q3	PI274055_International.cultivar_Q3		8917.45	0.115424	8.8375	78.1639	70038.4	8340.4	48.9872	2.11918	653.04	0.278316	5744.82	4359.61	45.1947
PI274056	Proloog	International.cultivar	Q3	PI274056_International.cultivar_Q3	45.9133	8295.97	0.137244	6.32788	79.208	80808.6	8878.08	39.8119	2.77044	480.903	1.15105	6315.97	3993.11	44.4035
PI274057	Stamef	cultivar	Q3	PI274057_cultivar_Q3	32.907	7218.87	0.130692	7.29636	67.2917	88981.8	9250.2	47.8998	1.55907	642.562	0.481143	7047.12	4647.57	60.9965
PI274058	Summer Savoy	International.cultivar	Q3	PI274058_International.cultivar_Q3	31.2874	8158.98	0.131565	6.25769	70.7391	81292.2	8006.6	53.6971	3.56975	884.222	0.660739	6622.65	3883.77	73.9385
PI274059	Supra	cultivar	Q3	PI274059_cultivar_Q3	39.4261	8559.95	0.127709	9.87019	76.9323	96556.7	7598.17	58.9614	3.10668	938.477	0.463084	7464.15	4547.69	101.409
PI274060	Toftegard	International.cultivar	Q3	PI274060_International.cultivar_Q3		3958.37	0.142503	8.52469	92.8812		5839.1	50.6272	3.40635	360.952	1.38685	7707.38	3485.31	99.1253
PI274063	Viking	cultivar	Q3	PI274063_cultivar_Q3	28.3058	5903.02	0.110417	7.40046	68.3987	96349.1	7880.56	49.9705	3.9118	582.818	0.492069	7776.26	4201.34	100.213
PI274065	Wisemona	International.cultivar	Q3	PI274065_International.cultivar_Q3	39.2809	7451.3	0.109534	7.10189	68.1766	86865.7	8191.34	42.0372	1.92718	494.538	0.583182	6882.84	4396.14	94.1395
PI285751	Koda	Poland	Q3	PI285751_Poland_Q3	34.334	7236.69	0.0947692	8.65286	75.2712	88295.8	7076.39	55.6506	5.74166	686.034	0.800855	7463.18	4708.96	88.298
PI296393	Cornell ID #180	Iran	Q1Q3	PI296393_Iran_Q1Q3	32.4571	6287.86	0.136769	8.40406	67.1016	76655.2	6617.91	51.7367	6.52604	541.392	0.701448	6983.83	4032.74	117.089
PI303138	PRINCESS JULIANA	Netherlands	Q3	PI303138_Netherlands_Q3		5447.21	0.128297	6.51957	88.2086		8255.39	57.3468	2.94051	511.965	0.718575	8426.18	4726.45	118.012
PI319220	CGN 14185	Egypt	Q3	PI319220_Egypt_Q3	35.0905	7273.19	0.0774732	7.7449	77.8075	79804.4	7395.78	57.6028	5.67359	395.204	0.859571	6900	4327.09	94.6693
PI321020	Wushe Waka Maru	China	Q3	PI321020_China_Q3	37.8133	8152.46	0.109233	5.40193	64.9371	76805.9	10284.6	38.3741	2.10838	508.762	1.46972	6353.92	3550.83	65.0529
PI339545	101-2	Turkey	Q3	PI339545_Turkey_Q3		5867.35	0.141353	5.15603	83.665		11667.9	45.152	0.982877	419.147		8184.92	4362.07	111.836
PI339546	101-5	Turkey	Q3	PI339546_Turkey_Q3	30.4171	6026.47	0.143541	7.23821	70.8982	93545.2	9922.36	47.965	1.42734	800.265	0.700158	6932.74	4386.38	87.3723
PI339547	101-9	Turkey	Q3	PI339547_Turkey_Q3	34.292	4574.19	0.338048	6.8269	86.0347	63689.4	8627.81	301.556	0.897475	388.765	0.574163	5851.6	7066.15	386.817
PI339548	101-25	Turkey	Q3	PI339548_Turkey_Q3	36.6138	6950.77	0.14047	6.21373	64.4051	74207.5	6084.82	40.0592	5.6131	341.752	1.67996	5959.14	1899.6	74.3525
PI358248	Ohridski	Serbia	Q3	PI358248_Serbia_Q3	30.3465	7755.99	0.167696	8.98205	91.2203	78248.3	7603.06	60.6886	2.62893	732.235	1.16194	6209.11	4501.04	127.625
PI358249	Kocanski	Macedonia	Q3	PI358249_Macedonia_Q3	27.8844	5803.54	0.140745	8.75923	87.2929	87267.4	8091.4	56.5082	2.5005	511.649	0.63189	6890.6	4285.28	127.39
PI358251	Prilepski	Macedonia	Q3	PI358251_Macedonia_Q3	33.9912	6662.59	0.208977	8.65037	80.9716	91228.1	9366.85	57.6681	2.62383	1044.39	0.608647	7761.07	4629.79	130.503
PI358252	Edrolisten	Macedonia	Q2Q3	PI358252_Macedonia_Q2Q3	32.0317	6662.53	0.145895	6.89307	76.908	88328.5	8680.79	44.5322	1.28043	772.616	0.934866	6382.63	4148.37	103.374
PI358253	Domasen	Macedonia	Q3	PI358253_Macedonia_Q3	27.4355	8001.21	0.203411	7.53744	67.1198	67277.9	7773.92	47.199	1.95019	771.538	0.433626	5859.42	4151.55	103.76
PI358254	Sirokolisten	Serbia	Q3	PI358254_Serbia_Q3	35.8282	8726.78	0.136335	6.89319	72.1059	78329.4	7441.64	57.6341	5.48881	594.257	0.858162	5452.48	3910.46	103.665
PI358256	Debarski	Macedonia	Q3	PI358256_Macedonia_Q3	31.0094	5544.14	0.088955	8.05473	72.3336	88916.4	7719.82	41.7171	4.80845	558.582	1.4881	6302.58	3628.59	119.798
PI358257	Struski	Macedonia	Q3	PI358257_Macedonia_Q3	32.1248	9436.34	0.124439	9.0291	81.5442	91233.3	8732.92	72.338	6.19906	610.278	0.965975	6865.74	4062.32	133.498
PI358258	Lisicki	Macedonia	Q3	PI358258_Macedonia_Q3	26.9686	4792.45		5.11881	84.0887	64315.6	7888.06	44.1041	2.90578	376.741	0.531807	7126.05	3924.92	66.2234
PI358259	Bitolski	Macedonia	Q4	PI358259_Macedonia_Q4	35.7956	6124.69	0.148819	8.03035	68.8696	85839.4	7050.86	51.2443	5.10948	441.391	0.91996	6172.12	3439.15	87.5393
PI358260	Radoviski	Macedonia	Q3	PI358260_Macedonia_Q3	34.3859	7992.57	0.126851	7.58271	78.1885	86524.1	7225.86	67.1214	3.6764	543.055	1.27463	5617.62	4417	121.265
PI360710	Samos Hybrid	France	Q3	PI360710_France_Q3	37.2981	7030		6.8063	68.0632	81791.5	7949.08	45.4141	2.64671	424.46	0.587853	6510.84	3753.73	68.0627
PI360895	Nores	Netherlands	Q3	PI360895_Netherlands_Q3	35.7562	6231.25		10.9673	74.9892	97210	6557.44	67.9967	6.94778	262.016	0.813997	7782.52	3992.29	121.039
PI361127	Noorman	England	Q3	PI361127_England_Q3	35.7608	5689.6	0.119535	7.90223	74.8075	93631.5	6730.23	60.4543	6.64592	346.685	1.09416	7606.1	4239.6	125.425
PI368824	Sirokolisten	Macedonia	Q3	PI368824_Macedonia_Q3	35.5937	6664.71		7.86765	68.7941	93133	6891.18	54.4412	4.68529	422.806	1.30294	7005.88	3808.82	114.147
PI368825	Domasen	Macedonia	Q3	PI368825_Macedonia_Q3	29.0005	7188.09		7.46691	71.4008	89522	7794.33	49.0765	6.92916	309.017	0.630443	6679.47	3843.8	75.7714
PI368826	Lokalen	Macedonia	Q3	PI368826_Macedonia_Q3	34.528	7487.1	0.127384	6.61957	86.2794	86135.7	8071.17	57.3435	8.62138	347.624	0.657857	7093.1	3671.93	123.115
PI370602	Maznolisten	Macedonia	Q3	PI370602_Macedonia_Q3	28.1956	4900.11	0.224773	5.42159	85.6545	81124.7	8811.2	256.09	1.05194	695.766	0.452535	7387.61	5301.7	289.99
PI374233	Baladi	Egypt	Q3Q4	PI374233_Egypt_Q3Q4	29.0783	8414.54	0.11976	6.23235	65.8559	50033.6	9378.47	40.7108	1.71223	798.799	0.356222	5199.58	3864.53	82.08
PI379546	Lokalen	Serbia	Q3	PI379546_Serbia_Q3	33.092	8860.36	0.106706	7.9903	72.7462	72339.4	7900.35	64.5481	4.56319	661.422	0.861231	5684.32	3740.44	122.084
PI379547	Veleski	Macedonia	Q3	PI379547_Macedonia_Q3	36.2278	7189.49	0.0895701	6.96258	78.7619	79433	8962.98	56.3396	2.25418	737.621	1.07186	6284.83	3705.21	109.066
PI379548	Prilepski	Macedonia	Q3	PI379548_Macedonia_Q3	31.551	7663.14	0.124313	7.80896	76.8969	89468.6	7380.82	61.5072	3.78711	832.272	1.37957	6397.48	4280.12	105.32
PI379549	Stipski	Macedonia	Q3	PI379549_Macedonia_Q3	31.3604	7360.05	0.122527	8.11364	76.534	81050.1	8519.39	48.441	1.87969	754.547	1.46664	6353.96	3995.71	118.012
PI379550	Konjsko Rebro	Macedonia	Q2	PI379550_Macedonia_Q2	31.6367	6585.39		6.2277	82.709	73983.1	6361.68	51.2064	1.53585	186.94	3.11317	6425.08	3611.79	126.317
PI379551	Krupen	Macedonia	Q1Q3Q4	PI379551_Macedonia_Q1Q3Q4	32.8	6564.84		6.26326	73.0087	83407.4	10253.7	49.5398	1.01084	918.506	1.12822	6408.29	4303.61	114.123
PI379552	Skopski	Macedonia	Q3	PI379552_Macedonia_Q3		8003.5	0.0711462	8.48046	80.4375	95526.7	9545.33	63.955	4.74773	866.649	0.657705	7287.23	4664.18	132.872
PI418978	Chung Pu Lao	China	Q3	PI418978_China_Q3	34.4262	4765.29	0.162747	6.56391	73.3083	68375.1	8099.27	171.785	1.1556	476.042	0.259843	8286.21	4333.13	292.167
PI419004		China	Q3	PI419004_China_Q3	42.6361	4026.97	0.159325	5.48173	70.6867	65812	6655.58	115.031	0.740459	499.962	0.421793	7375.67	5564.56	160.025
PI419162	Cornell ID #163	china	Q3	PI419162_china_Q3	36.0844	5391.3	0.27938	6.98304	81.3164	49941.8	7564.24	142.932	0.448303	406.653	0.955593	5804.5	6762.68	297.716
PI419218	Cornell ID #164	China	Q3	PI419218_China_Q3	42.1825	4737.24	0.222877	7.56672	108.054	69459.2	7457.18	120.595	1.70014	564.576	0.705018	6440.34	6990.61	178.208
PI433207	495	China	Q3	PI433207_China_Q3	35.7872	6280.52	0.222076	7.25997	79.1408	66137	7002.83	108.573	2.08941	379.439	0.410876	6760.34	4760.11	267.653
PI433208	496	China	Q3	PI433208_China_Q3	39.7438	4470.77	0.233098	7.20165	86.4997	70526.8	7160.3	121.509	1.40142	347.939	0.447138	6304.9	4347.56	222.085
PI433209	497	China	Q3	PI433209_China_Q3	34.3854	4413	0.130627	4.54657	74.1453	83967.8	8499.56	104.34	0.469408	731.718	0.575502	7497.39	4058.56	194.965
PI433210	498	China	Q3	PI433210_China_Q3	38.0586	3198.98	0.322508	4.60194	75.0785	62253.3	7842.16	136.634	1.35858	618.777	0.467556	6857.37	4429.95	205.303
PI433211	499	France	Q3	PI433211_France_Q3	37.5869	4593.46	0.168633	6.92149	75.8695	78474.9	9225.75	119.349	1.69782	645.591	1.13633	7764.4	4345.17	232.341
PI433212	500	China	Q1Q2	PI433212_China_Q1Q2	40.7122	5346.61	0.277576	5.62498	66.06	63914.9	7558.14	126.369	1.40556	543.942	0.444595	5108.11	4344.69	304.363
PI445782	Shami	Syria	Q2	PI445782_Syria_Q2	28.0129	5300.65	0.318853	5.79877	60.9411	50983.7	5698.97	144.428	1.39662	488.417	0.738935	4524.55	5887.01	304.445
PI445783	Shami	Syria	Q3	PI445783_Syria_Q3	24.3243	6289.39	0.253694	6.69815	97.9139	51154.8	6098.74	93.1043	2.14331	371.556	0.835873	5835.79	4967.54	194.99
PI445784	Baladi	Syria	Q3	PI445784_Syria_Q3	27.7182	3820.88	0.247365	5.2236	93.284	51706.5	4921.23	83.3551	0.397228	302.192	0.880962	5218.48	5472.67	211.645
PI445785	Baladi	Syria	Q3	PI445785_Syria_Q3	28.2563	4506.24	0.17474	5.88683	78.4811	63201.5	5773.88	104.427	4.16528	347.01	0.901596	5027.76	4971.58	213.154
PI449353	Universal	Turkey	Q3	PI449353_Turkey_Q3	27.8889	4928.3	0.311931	6.94235	68.4442	73958.8	6360.61	113.124	1.33695	635.808	0.483619	5673.51	5825.18	198.171
PI478393	Cornell ID #174	China	Q2Q3Q4	PI478393_China_Q2Q3Q4	30.4169	6071.56	0.21883	7.26633	81.3281	69841.2	6864.11	132.347	1.58516	349.735	0.41699	5867.5	4276.4	312.893
PI491261	WP 106	Greece	Q3	PI491261_Greece_Q3	31.7817	4907.48	0.245329	7.53853	77.4192	72863.4	5886.03	111.837	1.46631	364.972	0.540879	6367.75	6060.4	197.539
PI491262	Cornell ID #175	Greece	Q3	PI491262_Greece_Q3	37.5	3817.68	0.220391	8.97547	120.62	86759.1	5771.23	106.366	2.60258	232.519	0.824702	7742.73	6176.59	241.093
PI499372	Ispolinskij	SovietUnion	Q3	PI499372_SovietUnion_Q3	43.576	5240.26	0.18238	6.60546	76.7136	63600.6	7450.27	106.359	2.9289	303.811	0.519546	7167.71	4624.87	205.246
PI499373	Godir	SovietUnion	Q3	PI499373_SovietUnion_Q3	37.5439	5135.77	0.215614	7.45958	76.4823	71601.6	6052.14	103.225	4.61173	281.653	0.563001	5953.27	4809.35	317.431
PI508504	Summer green	SouthKorea	Q2	PI508504_SouthKorea_Q2	41.4458	5443.39	0.282351	5.75778	82.9088	70372.3	7977.29	116.166	2.31485	545.415	0.651916	5733.94	5443.22	183.546
PI527332	Da jian ye bo cai	China	Q3	PI527332_China_Q3	51.6481	4355.65	0.179086	7.06315	71.0826	76558.7	6478.15	116.009	3.29902	264.215	0.283555	6006.1	4636.51	236.674
PI531449	Hegykoi	Hungary	Q2Q3	PI531449_Hungary_Q2Q3	29.3793	3736.17	0.219669	3.81333	77.0989	89724.1	8122.73	128.881	0.472206	511.148	0.403904	8105.47	5010.31	241.798
PI531452	Matador darko	Denmark	Q1Q2Q3	PI531452_Denmark_Q1Q2Q3	30.1313	3043.91	0.22952	5.875	75.5531	77188.7	5753.93	136.269	0.453209	454.733	0.518022	6876.05	4965.55	272.248
PI531453	Mohal	Hungary	Q3	PI531453_Hungary_Q3	31.4204	3987.83	0.185551	9.44052	98.8125	76470.6	6626.73	126.526	2.14409	223.989	0.565483	7813.68	5419.2	262.714
PI531454	Mosonmagyarovri	Hungary	Q4	PI531454_Hungary_Q4	34.8382	5371.7	0.262036	8.93069	94.7282	89746.1	6868.84	119.835	3.08661	428.464	0.699531	7984.01	5688.6	183.893
PI531456	Popey	Hungary	Q3	PI531456_Hungary_Q3	36.8441	4591.65	0.161355	4.77593	73.2994	108935	7671.35	107.023	0.591154	355.511	0.340637	6801.8	4097.41	225.55
PI531457	Szekesfehervari	Hungary	Q3	PI531457_Hungary_Q3	35.3369	5342.53	0.249564	9.80039	105.861	64595.2	7311.49	165.067	1.33947	512.804	0.593612	5945.76	5586.57	340.933
PI535897	Olbrzym zimowy	Poland	Q2	PI535897_Poland_Q2	31.3903	4259.88	0.113455	7.77054	99.3993	75107.5	6929.46	106.924	3.0775	428.554	0.637611	7027.7	4969.56	158.872
PI604777	Sapporo Ohba	Japan	Q1	PI604777_Japan_Q1	31.4056	4962.95	0.390283	9.77723	133.954	70410	7126.08	234.945	2.55894	663.921	1.3556	5436.87	7462.84	240.796
PI604778	New Asia	Japan	Q2	PI604778_Japan_Q2	39.9353	5978.71	0.299633	8.25593	67.6416	64945.2	7775.1	415.756	1.052	598.111	0.373784	4925.6	6411.08	315.987
PI604779	Supahku	Japan	Q1	PI604779_Japan_Q1	28.3374	4976.31	0.226769	7.97091	75.453	68224.6	7247.37	297.84	2.10882	451.733	0.381162	5368.43	5943.79	230.81
PI604780	Yuhparo	Japan	Q2Q4	PI604780_Japan_Q2Q4	26.023	5648.53	0.31128	9.57275	83.6651	63841.9	7953.37	339.739	2.30789	415.991	0.5747	5358.15	5630.75	224.384
PI604782	SPI 12/76	Afghanistan	Q2	PI604782_Afghanistan_Q2	30.2524	4829.45	0.402887	9.06204	85.4252	75556.7	7602.09	322.975	0.788003	510.959	0.340177	6462.31	6906.97	364.157
PI604783	SPI 13/79	Afghanistan	Q3	PI604783_Afghanistan_Q3	34.1157	4789.54	0.351302	9.10778	76.0925	71099.4	7806.93	336.908	1.16336	725.057	0.581047	6235.79	6144.22	219.185
PI604784	SPI 14/79	Afghanistan	Q2Q4	PI604784_Afghanistan_Q2Q4	27.5758	4650.63	0.295696	6.62018	81.7337	74603.2	8117.45	275.501	1.53499	403.519	0.469943	6095.82	5448.15	188.901
PI604785	SPI 161/86	Mongolia	Q1	PI604785_ Mongolia_Q1	44.5333	5745.56	0.271694	6.99012	85.6239	67453.3	8394.19	309.444	1.53737	855.758	0.491366	5849	7096.26	231.047
PI604786	SPI 62/78	Nepal	Q1	PI604786_Nepal_Q1	33.2158	5104.79	0.384361	10.0562	83.9441	72573.6	7386.28	380.545	1.74907	313.112	0.565688	6297.94	6431.01	365.949
PI604787	SPI 108/79	Afghanistan	Q2	PI604787_Afghanistan_Q2	27.4757	4840.48	0.265632	7.39196	78.3026	74562.3	7167.53	314.237	1.27587	559.473	0.92126	5971.65	6364.12	281.699
PI604788	SPI 109/93	Afghanistan	Q2Q3	PI604788_Afghanistan_Q2Q3	28.7828	4571.26	0.463684	8.02643	99.5226	73603.8	9013.71	275.938	1.72918	765.741	0.70007	6793.95	5815.79	188.383
PI604789	SPI 110/76	Afghanistan	Q3	PI604789_Afghanistan_Q3	40.9955	3810.19	0.303174	6.29781	78.6728	79494.8	7495.54	314.136	1.78357	579.722	0.454829	7225.19	5183.36	179.839
PI604790	SPI 111/80	Afghanistan	Q3Q4	PI604790_Afghanistan_Q3Q4	26.3425	4785.89	0.365124	8.38414	99.0154	70798.3	8099.97	241.933	1.21154	704.131	0.617529	6730.14	6121.85	196.484
PI604791	SPI 114/81	Afghanistan	Q2	PI604791_Afghanistan_Q2	25.5852	5289.27	0.259149	6.6061	78.7256	71816.4	8292.93	269.965	0.82837	792.139		6889.2	5318.84	249.646
PI606707	America	Netherlands	Q2Q4	PI606707_Netherlands_Q2Q4		5000.49	0.196065	5.75504	71.5429		8819.7	254.511	2.10417	1278.89	0.472428	7801.28	4060.63	242.938
aFour population structures (Clusters) identified from Mega 6: Q1 means the spinach accession belongs to the population group1; Q2 to group2; Q3 to groups3; Q4 to group4; and Q1Q2.Q1Q3, and other combinations to group1, 2, 3, or 4 bIn order to view the phylogenetic trees easily, the spinach accession number, the accession original country and region, and the structure population (cluster) were me…

## Sheet: TableS2
Supplementary Table S2. Spinach PI accession number, taxon name, origin country, cluster assigned in this study, mineral component, mineral ID ranked in top3, and 14 mineral component contents in 292 germplasm accessions
PI	Origin country	Clustera	Minerial component	Mineral ID ranked in top3	Taxon nameb	Ranked ID in 14 mineral componentc	B (ppm)	Ca (ppm)	Co (ppm)	Cu (ppm)	Fe (ppm)	K (ppm)	Mg (ppm)	Mn (ppm)	Mo (ppm)	Na (ppm)	Ni (ppm)	P (ppm)	S (ppm)	Zn (ppm)
NSL6557	US.WA	Q1	B	B1	NSL6557_US.WA_Q1_B1b	B1Ca63Co125Cu41F3133K284Mg34Mn67Mo36Na161Ni41P19S72Zn100c	52.3631	7718.11	0.122179	8.12799	73.4206		10333	81.328	3.77262	572.948	1.06423	8170.71	4451.1	91.7466
PI527332	China	Q3	B	B2	PI527332_China_Q3_B2	B2Ca273Co59Cu119F4159K186Mg278Mn52Mo53Na286Ni276P228S62Zn26	51.6481	4355.65	0.179086	7.06315	71.0826	76558.7	6478.15	116.009	3.29902	264.215	0.283555	6006.1	4636.51	236.674
PI274056	International.cultivar	Q3	B	B3	PI274056_International.cultivar_Q3_B3	B3Ca34Co93Cu200F576K146Mg114Mn259Mo82Na208Ni30P194S173Zn239	45.9133	8295.97	0.137244	6.32788	79.208	80808.6	8878.08	39.8119	2.77044	480.903	1.15105	6315.97	3993.11	44.4035
PI205231	Turkey	Q4	Ca	Ca1	PI205231_Turkey_Q4_Ca1	B263Ca1Co98Cu143F6126K265Mg21Mn76Mo237Na63Ni81P292S253Zn229	20.316	11544.8	0.134458	6.89303	74.3	50797.3	10828.5	66.1537	1.33574	768.207	0.775135	4004.33	3674.49	45.8343
PI175311	India	Q3	Ca	Ca2	PI175311_India_Q3_Ca2	B137Ca2Co227Cu166F7208K228Mg7Mn173Mo117Na138Ni42P144S53Zn230	30.0143	10745.1	0.0597134	6.70782	66.6621	69584.5	12320.5	46.3398	2.45873	613.956	1.05061	6728.68	4738.48	45.5942
PI205232	Turkey	Q3	Ca	Ca3	PI205232_Turkey_Q3_Ca3	B71Ca3Co105Cu61F874K156Mg13Mn222Mo55Na68Ni25P164S186Zn209	34.2121	10318.1	0.131108	7.7564	79.5023	79381.4	11528.6	43.0602	3.14308	751.969	1.24702	6581.49	3945.33	51.3813
PI604788	Afghanistan	Q2Q3	Co	Co1	PI604788_Afghanistan_Q2Q3_Co1	B153Ca264Co1Cu49F914K205Mg109Mn17Mo191Na65Ni99P135S21Zn51	28.7828	4571.26	0.463684	8.02643	99.5226	73603.8	9013.71	275.938	1.72918	765.741	0.70007	6793.95	5815.79	188.383
PI604782	Afghanistan	Q2	Co	Co2	PI604782_Afghanistan_Q2_Co2	B130Ca248Co2Cu12F1046K189Mg230Mn8Mo274Na197Ni259P176S5Zn3	30.2524	4829.45	0.402887	9.06204	85.4252	75556.7	7602.09	322.975	0.788003	510.959	0.340177	6462.31	6906.97	364.157
PI604777	Japan	Q1	Co	Co3	PI604777_Japan_Q1_Co3	B112Ca239Co3Cu6F112K223Mg260Mn29Mo110Na105Ni21P269S1Zn24	31.4056	4962.95	0.390283	9.77723	133.954	70410	7126.08	234.945	2.55894	663.921	1.3556	5436.87	7462.84	240.796
PI360895	Netherlands	Q3	Cu	Cu1	PI360895_Netherlands_Q3_Cu1	B48Ca150Co266Cu1F12118K8Mg275Mn72Mo2Na287Ni75P39S174Zn76	35.7562	6231.25		10.9673	74.9892	97210	6557.44	67.9967	6.94778	262.016	0.813997	7782.52	3992.29	121.039
PI175926	Turkey	Q4	Cu	Cu2	PI175926_Turkey_Q4_Cu2	B191Ca224Co31Cu2F13281K164Mg193Mn277Mo56Na121Ni290P60S204Zn114	26.7669	5132.78	0.245304	10.6724	56.95	78646.6	8088.91	36.7106	3.13383	643.512		7523.99	3868.07	79.5995
PI604786	Nepal	Q1	Cu	Cu3	PI604786_Nepal_Q1_Cu3	B88Ca228Co4Cu3F1449K210Mg246Mn2Mo187Na276Ni160P199S8Zn2	33.2158	5104.79	0.384361	10.0562	83.9441	72573.6	7386.28	380.545	1.74907	313.112	0.565688	6297.94	6431.01	365.949
PI176372	Italy	Q4	Fe	Fe1	PI176372_Italy_Q4_Fe1	B219Ca213Co85Cu163F151K127Mg231Mn262Mo109Na164Ni3P166S108Zn219	25.1799	5249.43	0.141714	6.7499	138.583	82158.3	7598.21	39.4276	2.56174	567.292	3.12759	6542.42	4229.93	49.1642
PI604777	Japan	Q1	Fe	Fe2	PI604777_Japan_Q1_Fe2	B112Ca239Co3Cu6F162K223Mg260Mn29Mo110Na105Ni21P269S1Zn24	31.4056	4962.95	0.390283	9.77723	133.954	70410	7126.08	234.945	2.55894	663.921	1.3556	5436.87	7462.84	240.796
PI169671	Turkey	Q1	Fe	Fe3	PI169671_Turkey_Q1_Fe3	B271Ca269Co110Cu270F173K276Mg15Mn285Mo269Na150Ni10P1S184Zn251		4467.32	0.129205	5.23887	130.18		11173.3	34.3482	0.930366	589.101	1.6876	10210.8	3955.56	42.8275
PI531456	Hungary	Q3	K	K1	PI531456_Hungary_Q3_K1	B35Ca262Co66Cu278F18136K1Mg224Mn57Mo281Na263Ni258P134S140Zn32	36.8441	4591.65	0.161355	4.77593	73.2994	108935	7671.35	107.023	0.591154	355.511	0.340637	6801.8	4097.41	225.55
PI179594	Belgium	Q2Q4	K	K2	PI179594_Belgium_Q2Q4_K2	B280Ca169Co94Cu40F19102K2Mg64Mn157Mo124Na64Ni227P53S127Zn210		5991.79	0.137014	8.14901	76.4067	104857	9776.36	48.0801	2.33825	766.756	0.43421	7610.59	4138.44	51.2324
PI175595	Turkey	Q2Q4	K	K3	PI175595_Turkey_Q2Q4_K3	B232Ca243Co186Cu11F205K3Mg52Mn178Mo160Na134Ni1P3S167Zn220	24.2288	4908.9	0.0887847	9.07082	117.893	102634	10060.2	46.0144	2.06254	624.407	4.23491	9272.26	4014.57	48.1469
PI204732	Turkey	Q4	Mg	Mg1	PI204732_Turkey_Q4_Mg1	B190Ca159Co271Cu253F21154K206Mg1Mn223Mo246Na116Ni128P25S102Zn234	26.8036	6097.02		5.6209	72.0809	73530.8	14293.3	42.9727	1.21282	648.19	0.622925	8034.53	4255.34	45.1888
PI193618	Ethiopia	Q3	Mg	Mg2	PI193618_Ethiopia_Q3_Mg2	B224Ca197Co279Cu197F22217K111Mg2Mn257Mo215Na76Ni170P47S113Zn237	24.775	5425.09		6.35332	65.5787	83454.3	13227.5	40.0284	1.49401	736.667	0.548312	7712.52	4185.59	44.9406
PI175313	India	Q3	Mg	Mg3	PI175313_India_Q3_Mg3	B257Ca14Co231Cu230F23244K275Mg3Mn192Mo140Na19Ni188P256S34Zn271	21.51	8947.77	0.0538492	5.89645	62.7904	47170	12806	44.9185	2.1966	982.221	0.511091	5776.97	5289.79	39.4198
PI604778	Japan	Q2	Mn	Mn1	PI604778_Japan_Q2_Mn1	B16Ca170Co15Cu37F24198K244Mg218Mn1Mo257Na143Ni247P285S9Zn7	39.9353	5978.71	0.299633	8.25593	67.6416	64945.2	7775.1	415.756	1.052	598.111	0.373784	4925.6	6411.08	315.987
PI604786	Nepal	Q1	Mn	Mn2	PI604786_Nepal_Q1_Mn2	B88Ca228Co4Cu3F2549K210Mg246Mn2Mo187Na276Ni160P199S8Zn2	33.2158	5104.79	0.384361	10.0562	83.9441	72573.6	7386.28	380.545	1.74907	313.112	0.565688	6297.94	6431.01	365.949
PI174386	Turkey	Q4	Mn	Mn3	PI174386_Turkey_Q4_Mn3	B256Ca193Co41Cu283F2621K235Mg116Mn3Mo290Na141Ni114P161S7Zn20	21.6245	5498.32	0.224722	4.5635	95.3454	68098.2	8854.23	368.549	0.39254	603.326	0.662211	6598.05	6562.01	244.503
PI368826	Macedonia	Q3	Mo	Mo1	PI368826_Macedonia_Q3_Mo1	B61Ca70Co114Cu175F2741K85Mg197Mn97Mo1Na267Ni116P101S254Zn73	34.528	7487.1	0.127384	6.61957	86.2794	86135.7	8071.17	57.3435	8.62138	347.624	0.657857	7093.1	3671.93	123.115
PI360895	Netherlands	Q3	Mo	Mo2	PI360895_Netherlands_Q3_Mo2	B48Ca150Co266Cu1F28118K8Mg275Mn72Mo2Na287Ni75P39S174Zn76	35.7562	6231.25		10.9673	74.9892	97210	6557.44	67.9967	6.94778	262.016	0.813997	7782.52	3992.29	121.039
PI368825	Macedonia	Q3	Mo	Mo3	PI368825_Macedonia_Q3_Mo3	B149Ca90Co249Cu83F29157K55Mg216Mn144Mo3Na277Ni126P150S214Zn123	29.0005	7188.09		7.46691	71.4008	89522	7794.33	49.0765	6.92916	309.017	0.630443	6679.47	3843.8	75.7714
PI209644	Iran	Q3Q4	Na	Na1	PI209644_Iran_Q3Q4_Na1	B192Ca69Co69Cu170F3032K96Mg33Mn147Mo201Na1Ni122P218S279Zn102	26.7338	7492.5	0.155588	6.69654	89.5266	84748.2	10338.1	48.8929	1.64272	1484.01	0.64032	6116.1	3456	90.7838
PI606707	Netherlands	Q2Q4	Na	Na2	PI606707_Netherlands_Q2Q4_Na2	BCa237Co53Cu243F31156K285Mg120Mn24Mo154Na2Ni206P37S150Zn21		5000.49	0.196065	5.75504	71.5429		8819.7	254.511	2.10417	1278.89	0.472428	7801.28	4060.63	242.938
PI222750	Iran	Q4	Na	Na3	PI222750_Iran_Q4_Na3	B171Ca77Co112Cu195F3212K80Mg22Mn249Mo227Na3Ni184P131S133Zn103	27.8674	7365.55	0.128177	6.42415	104.176	86743.5	10768.3	40.5212	1.38252	1273.81	0.518063	6832.62	4115.24	90.1057
PI175595	Turkey	Q2Q4	Ni	Ni1	PI175595_Turkey_Q2Q4_Ni1	B232Ca243Co186Cu11F335K3Mg52Mn178Mo160Na134Ni1P3S167Zn220	24.2288	4908.9	0.0887847	9.07082	117.893	102634	10060.2	46.0144	2.06254	624.407	4.23491	9272.26	4014.57	48.1469
PI176773	Turkey	Q3	Ni	Ni2	PI176773_Turkey_Q3_Ni2	B195Ca135Co137Cu79F3437K36Mg250Mn159Mo100Na98Ni2P229S143Zn168	26.4612	6423.4	0.115184	7.51738	87.3312	92441	7296.2	47.9687	2.62895	681.602	3.16764	6004.81	4073.5	60.2097
PI176372	Italy	Q4	Ni	Ni3	PI176372_Italy_Q4_Ni3	B219Ca213Co85Cu163F351K127Mg231Mn262Mo109Na164Ni3P166S108Zn219	25.1799	5249.43	0.141714	6.7499	138.583	82158.3	7598.21	39.4276	2.56174	567.292	3.12759	6542.42	4229.93	49.1642
PI169671	Turkey	Q1	P	P1	PI169671_Turkey_Q1_P1	B271Ca269Co110Cu270F363K276Mg15Mn285Mo269Na150Ni10P1S184Zn251		4467.32	0.129205	5.23887	130.18		11173.3	34.3482	0.930366	589.101	1.6876	10210.8	3955.56	42.8275
PI171862	Turkey	Q4	P	P2	PI171862_Turkey_Q4_P2	B34Ca94Co179Cu35F37196K158Mg145Mn242Mo27Na114Ni60P2S137Zn154	37.2973	7087.51	0.089663	8.3456	67.7712	79164.6	8560.72	41.1453	3.99789	649.685	0.917328	9719.82	4105.44	66.0046
PI175595	Turkey	Q2Q4	P	P3	PI175595_Turkey_Q2Q4_P3	B232Ca243Co186Cu11F385K3Mg52Mn178Mo160Na134Ni1P3S167Zn220	24.2288	4908.9	0.0887847	9.07082	117.893	102634	10060.2	46.0144	2.06254	624.407	4.23491	9272.26	4014.57	48.1469
PI604777	Japan	Q1	S	S1	PI604777_Japan_Q1_S1	B112Ca239Co3Cu6F392K223Mg260Mn29Mo110Na105Ni21P269S1Zn24	31.4056	4962.95	0.390283	9.77723	133.954	70410	7126.08	234.945	2.55894	663.921	1.3556	5436.87	7462.84	240.796
PI604785	Mongolia	Q1	S	S2	PI604785_ Mongolia_Q1_S2	B6Ca183Co20Cu130F4045K237Mg164Mn11Mo210Na34Ni196P249S2Zn30	44.5333	5745.56	0.271694	6.99012	85.6239	67453.3	8394.19	309.444	1.53737	855.758	0.491366	5849	7096.26	231.047
PI339547	Turkey	Q3	S	S3	PI339547_Turkey_Q3_S3	B69Ca263Co8Cu153F4143K249Mg138Mn12Mo270Na255Ni157P248S3Zn1	34.292	4574.19	0.338048	6.8269	86.0347	63689.4	8627.81	301.556	0.897475	388.765	0.574163	5851.6	7066.15	386.817
PI339547	Turkey	Q3	Zn	Zn1	PI339547_Turkey_Q3_Zn1	69Ca263Co8Cu153F4243K249Mg138Mn12Mo270Na255Ni157P248S3Zn1	34.292	4574.19	0.338048	6.8269	86.0347	63689.4	8627.81	301.556	0.897475	388.765	0.574163	5851.6	7066.15	386.817
PI604786	Nepal	Q1	Zn	Zn2	PI604786_Nepal_Q1_Zn2	88Ca228Co4Cu3F4349K210Mg246Mn2Mo187Na276Ni160P199S8Zn2	33.2158	5104.79	0.384361	10.0562	83.9441	72573.6	7386.28	380.545	1.74907	313.112	0.565688	6297.94	6431.01	365.949
PI604782	Afghanistan	Q2	Zn	Zn3	PI604782_Afghanistan_Q2_Zn3	130Ca248Co2Cu12F4446K189Mg230Mn8Mo274Na197Ni259P176S5Zn3	30.2524	4829.45	0.402887	9.06204	85.4252	75556.7	7602.09	322.975	0.788003	510.959	0.340177	6462.31	6906.97	364.157
aFour population structures (Clusters) identified from Mega 6: Q1 means the spinach accession belongs to the population group1; Q2 to group2; Q3 to groups3; Q4 to group4; and Q1Q2.Q1Q3, and other combinations to group1, 2, 3, or 4 bIn order to view the phylogenetic trees easily, the spinach accession number, the accession original country and region, the structure population (cluster), and the mi…
